# Supplementary material for: Prevalence of Vitamin A Deficiency among Preschool Children in Ethiopia: A Systematic Review and Meta-Analysis
Source: Biomed Res Int. 2020 Feb 27;2020:8032894. doi: 10.1155/2020/8032894 (PMC7073500; doi:10.1155/2020/8032894)
Supplement: Supplementary Materials — (1) Figure S1: map of Ethiopia depicting different regions. (2) Moher D, Liberati A, Tetzlaff J, Altman DG, the PRISMA Group (2009). Preferred Reporting Items for Systematic Reviews and Meta-Analyses: the PRISMA Statement. PLoS Med 6(7): e1000097. doi:10.1371/journal.pmed1000097. (3) Table: sample search strategy from PubMed database. Table: sample search strategy from Cochrane Library. (4) Table S1: risk of bias assessment of 15 included studies using the Hoy 2012 tool with ten criteria. (5) Table S2: GRADE quality of evidence profile for prevalence of clinical and subclinical vitamin A deficiency among preschool children in Ethiopia. [file 8032894.f1.zip › Search stratagy.xlsx]

## Sheet: history (1)
Table: Sample search strategy from pubmed database
Search	Query	Items found
#6	Search (((((((Vitamin A deficiency) AND children) AND Ethiopia)) OR (((xerophthalmia) AND children) AND Ethiopia)) OR (((night blindness) AND children) AND Ethiopia)) OR (((Bitot's Spot) AND children) AND Ethiopia)) OR (((Retinol) AND children) AND Ethiopia)	82
#5	Search ((Retinol) AND children) AND Ethiopia	79
#4	Search ((Bitot's Spot) AND children) AND Ethiopia	3
#3	Search ((night blindness) AND children) AND Ethiopia	7
#2	Search ((xerophthalmia) AND children) AND Ethiopia	21
#1	Search ((Vitamin A deficiency) AND children) AND Ethiopia	36
Total		228
Table: Sample search strategy from cochrane Library
Search	Query	Items found
#6	Search (((((((Vitamin A deficiency) AND children) AND Ethiopia)) OR (((xerophthalmia) AND children) AND Ethiopia)) OR (((night blindness) AND children) AND Ethiopia)) OR (((Bitot's Spot) AND children) AND Ethiopia)) OR (((Retinol) AND children) AND Ethiopia)	7
#5	Search ((Retinol) AND children) AND Ethiopia	6
#4	Search ((Bitot's Spot) AND children) AND Ethiopia	0
#3	Search ((night blindness) AND children) AND Ethiopia	2
#2	Search ((xerophthalmia) AND children) AND Ethiopia	1
#1	Search ((Vitamin A deficiency) AND children) AND Ethiopia	5
Total		21
