# Supplementary material for: Prevalence of Vitamin A Deficiency among Preschool Children in Ethiopia: A Systematic Review and Meta-Analysis
Source: Biomed Res Int. 2020 Feb 27;2020:8032894. doi: 10.1155/2020/8032894 (PMC7073500; doi:10.1155/2020/8032894)
Supplement: Supplementary Materials — (1) Figure S1: map of Ethiopia depicting different regions. (2) Moher D, Liberati A, Tetzlaff J, Altman DG, the PRISMA Group (2009). Preferred Reporting Items for Systematic Reviews and Meta-Analyses: the PRISMA Statement. PLoS Med 6(7): e1000097. doi:10.1371/journal.pmed1000097. (3) Table: sample search strategy from PubMed database. Table: sample search strategy from Cochrane Library. (4) Table S1: risk of bias assessment of 15 included studies using the Hoy 2012 tool with ten criteria. (5) Table S2: GRADE quality of evidence profile for prevalence of clinical and subclinical vitamin A deficiency among preschool children in Ethiopia. [file 8032894.f1.zip › Supplementary File 1 Risk of bias .xls.xlsx]

## Sheet: Sheet1
Table S1. Risk of bias assessment of 15 included studies using the Hoy 2012 tool
Study ID	Representation	Sampling	Random selection	Non-response bias	Data collection	Case Definition	Study tool Reliability & validity	Data collection Method	Prevalence period	Numerator& denominator	Summary Assessment
Tariku et al. 2016	Low risk	Low risk	Low risk	Low risk	Low risk	Low risk	Low risk	Low risk	low risk	High risk	Low risk
Abrha et al.2016	Low risk	Low risk	Low risk	Low risk	Low risk	Not clear	Low risk	Low risk	Low risk	Low risk	Low risk
Haider et al. 2003	Low risk	High risk	low risk	Not clear	low risk	low risk	low risk	low risk	low risk	High risk	Medium risk
Asreat et al.2002
Asrat et al.2002	High risk	Low risk	Low risk	Not clear	Low risk	Not clear	Low risk	Low risk	Low risk	Low risk	Medium risk
Demissie et al. 2000	Low risk	High risk	Low risk	High risk	Low risk	Low risk	Low risk	Low risk	Low risk	High risk	Medium risk
Haidar et al. 1999	Low risk	Low risk	Low risk	Low risk	Low risk	Low risk	Low risk	Low risk	Low risk	Low risk	Low risk
Demissie et al. 2010	Low risk	Low risk	Low risk	Low risk	Low risk	Low risk	Low risk	Low risk	Low risk	Low risk	Low risk
Demissie et al. 1998	Low risk	Low risk	Low risk	Low risk	Low risk	Low risk	Low risk	Low risk	Low risk	Low risk	Low risk
Getaneh et al. 2000	Low risk	Low risk	Low risk	High risk	Low risk	Low risk	Not clear	Not clear	Low risk	Low risk	Medium risk
Taffesse et al. 1997	Low risk	Low risk	Low risk	Low risk	Low risk	Low risk	Low risk	Low risk	Low risk	Low risk	Low risk
Lemma & Mariam 1996	Low risk	Not clear risk	Not clear	High risk	Low risk	Low risk	Low risk	Low risk	Low risk	Low risk	Medium risk
Haidar &Tibeb 1998	High risk	Not clear risk	Low risk	Not clear	Low risk	Low risk	Low risk	Low risk	Low risk	Low risk	Medium risk
EPHI, 2016	Low risk	Low risk	Low risk	Low risk	Low risk	Low risk	Low risk	Low risk	Low risk	Low risk	Low risk
Abebe R. 2017	High risk	Low risk	Low risk	Low risk	Low risk	Low risk	Low risk	Low risk	Low risk	Low risk	Low risk
Tafesse et al. 1996	HIgh risk	High risk	High risk	Not clear	Low risk	Low risk	Low risk	Low risk	Low risk	Low risk	Medium risk
Table S1. Showed risk of bias assessment of 15 included studies using the Hoy 2012 tool with ten criterias
Risk of bias assessment Hoy 2012 tool: Yes (low risk); No (high risk)
1. Representation: Was the study population a close representation of the national population?
2. Sampling: Was the sampling frame a true or close representation of the target population?
3. Random selection: Was some form of random selection used to select the sample OR was a census undertaken?
4. Non-response bias: Was the likelihood of non-response bias minimal?
5. Data collection: Were data collected directly from the subjects?
6. Case definition: Was an acceptable case definition used in the study?
7. Reliability and validity of study tool: Was the study instrument that measured the parameter of interest show to have reliability and validity?
8. Data collection: Was the same mode of data collection used for all subjects?
9. Prevalence period: Was the length of the prevalence period for the parameter of interest appropriate?
10. Numerators and denominators: Were the numerator(s) and denominator(s) for the parameter of interest appropriate?
The overall risk of bias was then scored according to the number of high risk of bias per study: low (≤2), moderate (3–4), and high (≥5).
Out of 15 included studies eight studies (53.3%) had low risk of bias, and seven studies (46.7%) had a moderate risk of bias.
